# Supplementary material for: An Intracellular Epitope of ASFV CD2v Protein Elicits Humoral and Cellular Immune Responses
Source: Animals (Basel). 2023 Jun 12;13(12):1967. doi: 10.3390/ani13121967 (PMC10295607; doi:10.3390/ani13121967)
Supplement: Supplementary file 1 [file animals-13-01967-s001.zip]

Archive with 2 entries (2 files):
- Supplementary figures-Revised.pdf
- Supplementary Tables.pdf
